# Supplementary material for: Tracking Alu evolution in New World primates
Source: BMC Evol Biol. 2005 Oct 6;5:51. doi: 10.1186/1471-2148-5-51 (PMC1266357; doi:10.1186/1471-2148-5-51)
Supplement: Additional File 1 — Multiple sequence alignment of all Alu sequences used in this study. Clades of sequences described in the text are delimited and the newly described consensus sequences are included. [file 1471-2148-5-51-S1.txt]

>Alouatta_only_Locus_6
GGCCGGG-CACGGTGGCTCACACCTGTAATCCCAGCACTTTGGGAGGCCGAGGCGGGTGG
ATCAC--GGGGTCAAGAGATCGAGACCATCCTGGTCAACATGGTGAAACCCC-GTCTC-T
ACTAAAAA-TACAAAAA---------TTAGCTGGGCATGGTGGCACGT------GCCTGT
AGTCCCAGCTACTCGGG-AGGCTAAGGCAGGAGAATTGCTTGAACCC-AGGAGACAGAGG
TTGTGGTGAGCCGAGATCGCACCATTGCACTC-------CAGCCTGG~~~~~~~GTAACA
AGGGCGAAACCCCGTCTCAAAAAA
>Alouatta_only_Locus_9
??????????????GGCTCACACCTGTAATCCCAGCACTTTGGGAGGCCGAGGCGGGTGG
ATCAC--GAGGTCAAGAGATCGAGACCATCCTGGTCAACATGGTGAAACCCC-GTCTC-T
ACTAAAAA-TACAAAAA---------TTAGCTGGGCATGGTGGCACAT------GCCTGT
AGTCCCAGCTACTCGGG-AGGCTGAGGCAGGAGAATTGCTTGAACCC-AGGAGGCGGAGG
TTGCGGTGAGCCGAGATCGCGCCATTGCACTC-------CAGCCTGG~~~~~~~GTAACA
AGAGCGAAACTCCGTCTCAAAAAA
>Aotus_only_Locus_17
GGCCGGG-CACGGTAGCTCATACCTGTAATCCCAGCACTTTGGGAGGCCGAGGCGGGTGG
ATAAC--GAGGTCAAGAGATCGAGACCATCCTGGTCAACAAGGTGAAACCCC-GTCTC-T
ACTAAAAAATACAAAAA---------TTAGCTGGGCATGGTGACGCGT------GCCTGT
AGTCCCAGCTACTCGGG-AGGCTGAGGCAGGAGAATTGCCTGAACCC-AGGAGGCAGAGG
TTGCGGTGAGCCGAGATNGCGCCATTGCACTC-------CAGCCTGG~~~~~~~GTAACA
AGAGCGAAACTCCGTCTCAAAAAA
>Callithrix_only_Locus_98
GGCTGGG-CACGGTGGCTCACGCCTATAATCCCAGCACTTTGGGAGGCAGATGCGGATGG
ATCAC--GAGGTCAAGAGATCGAGATCATCCTGGTCAACAAGGTGAAACCCT-GTCTC-T
ACTAAAAA-TACAAAAA---------TTAGCTGGGCATGGTGGTGCAC------ACCTGT
AGTCCCAGCTACTCGGG-AGGCTGAGGCAGGAGAATTGCTTGAACCC-AGAAGGCAGAGG
TTGCGGTAAGCCAAGATCATGCCATTGCACTC-------CAGTCTGG~~~~~~~GTAACA
ACAGCGAAACTCCATCTCAAAAAA
>Callithrix_and Saguinus_Locus_58
GRCCGGG-CGCKGTGGCTYACGCCTRTAATCCCAGCACTTKGGGAGGCCGAGGCGGGTGG
MTCAC--GAGRTCAAGAGATCGAGACCATCCTGGTCAACAAGGTGAAACCCC-GTCTC-T
ACTAAAAA-TACAAAAA---------TTAGCTGGGCATGGTGGTGKGC------GCCTGT
AGTCCCAGCTACTCAGG-AGGCTGAGGCAGGAGAATTGCTTGAACCG-AGAWGGCGGAGG
TTGTGGTGAGCTGAGATCGTGCCATTGCACTC-------CAGYCTGG~~~~~~~GTAACA
ACAGCGAAACTCCATCTCAAAAAA
>Pitheciid_Locus_88
GGCCGGG-CGCAGTGGCTCACGCCTATAATCTCAGCACTCTGGGAGGCCGAGGCGGGTGG
ATCAC--GAGGTCAGGAGATCGAGACCATCCTGGTCAACATGGTGAAANCCCCGTCTC-T
ACTAAAAA-TNCAAAAA---------TTAGCTGGGCGTGGTGGTGCAC------GCCTGT
AGTCCCAGCTACTCGGG-AGGCTGAGGCAGGAGAATTGCTTGAACCC-AGGAGGCGGAGG
TTGTGATGAGCCGAGATCACGCCATTGCACTC-------CAGCCTGG~~~~~~~GTAACA
AGAGCAAAACTCCGTCTCAAAAAG
>Pitheciid_Locus_155
GGCCGGG-TGCGCTGGCTCACACCTATAATCCCAGCACTTTGGGAGGCCGAGGTGGGTGG
ATCAT--GAGGTCAAGAGATCAAGACCATCCTGGTCAACATGGTGAAACCCC-GGCTC-T
AGTAAAAA-TACAAAAAAAAAAA---TTAGCTCGGCATGGTGGTGCAT------GCCTGT
AGTCCCAGCTACTCGGG-AGGCTAAGTCAGGAGAATTGCTTGAACCC-AGGAGGCAGAGG
TTGCAGGGAGCTGAGATCACGCCATTGCACTC-------CAGCCTGG~~~~~~~GTAACA
AGATCGAAACTCCATCTCAAAAAA
>Atelid_Locus_32
GGMCGGG-AGCGGTGGTTCACGCCTATAATCCCAGCACTTTGRGAGGCCGAGGTGGGTGG
ATCAC--GAGGTCAAGAGRTCGAGACCATCCTGGTCAACATGGTGAAACCCT-GTCTC-T
ACTAAAAA-TACAAAAA---------TTAGCTGGGCATGGTGGCGYAW------GCCTGT
AGTCCCAGCTACTCGGG-AGGCTGAGGCAGGAGAATTGCTTGAACCC-AGGAGGCGGAGG
TTGCAGTGAGCCGAGATCGCGYCATTGCACTC-------CAGCCTGG~~~~~~~GYAACA
AGAGCGAAACTCCGTCTCAAAAAA
>Saimiri_only_Locus_69
CGCCGGG-CGCGGTGGCTCAAGCCTGTAATCCCAGCACTTTGGGAGGCCGAGGTGGGTGG
ATCAC--GAGGTCGAGAGATCGAGACCATCCTGGTCAACGTGGTGAAACCCC-GTCTC-T
ACTAAAAA-TACAAAAAA--------TTAGCTGGGCATGGTGGCGCGT------GCCTGT
AGTCCCAGCTACTCAGG-AGGCTGAGGCAGGAGAATTGCTTGAACCC-AGGAGGCGGAGG
TTGCGGTGAGCCGAGATTGTGCCATTGCACTC-------CAGCCAGG~~~~~~~GTAGCA
AGAGCGACACTCTGTCTCAAAAAA
>Saimiri_only_Locus_70
?GCCGGG-TACGGTGGCTCATGCCTGTAATCCCAGCACTTTGGGAGGCCGAGGAGGGTGG
ATCAC--GAGGTCAAGAGATCGAGACCATCCTGGTCAACATGGTGAAACCCT-GTCTC-T
ACTGAAAA-TACAAAAA---------TTAGCTGGGCACGGTGGCGCAC------GCTTAT
AGTCCCAGCTATTC-GG-AGGCTGAGGCAGGAGAATTGCTTGAACCC-AGGAGGCGGAGG
TTGCAGTGAGCTGAGATTGTGCCATTGCACTC-------CAGCCTGG~~~~~~~GTAAC-
-GAGCGAAACTCCATCTCAAAACA
>AluTa10_Consensus
GGCCGGG-CGCGGTGGCTCACGCCTRTAATCCCAGCACTTTGGGAGGCCGAGGCGGGTGG
ATCAC--GAGGTCAAGAGATCGAGACCATCCTGGTCAACATGGTGAAACCCC-GTCTC-T
ACTAAAAA-TACAAAAA---------TTAGCTGGGCATGGTGGCGCGC------GCCTGT
AGTCCCAGCTACTCGGG-AGGCTGAGGCAGGAGAATTGCTTGAACCC-AGGAGGCGGAGG
TTGCGGTGAGCCGAGATCGCGCCATTGCACTC-------CAGCCTGG~~~~~~~GTAACA
AGAGCGAAACTCCGTCTCAAAAAA
>Spacer
============================================================
============================================================
============================================================
============================================================
============================================================
=======================
>Callithrix_and_Saguinus_Locus_47
-GCCAGG-CGCAGTGGCTCAAGCCTGTAATCCCAGCACTTTGGGAGGCCAAGGTGGATGG
ATCAC--GAGGTCAAGAGATCGAGACCATCCTGGTCAACATGGTGAAACCCC-GTCTC-T
AGTAAAAA-TACAAAAAA--------TTAGCTGGGCATGGTGG-ATGT------GCCTGT
AATCTCAGCTACTCAGG-TGGCTGAGGCAGGAGAATTGCCTGAACCC-AGGAGGTGGAGG
TTGCGGTGAGCCGAGATCACACCATTGCACTC-------CAGCCTGG~~~~~~~GTAACA
AGAGCGAAACTCTGTCTCAAAAAA
>Callithrix_and_Saguinus_Locus124
??????????CGGTGGCTCAAGCCTGTAATCCCAGCACTTTGGGAGGCCAAGGTGGGTGG
ATCAC--CAGGTCAAGAGATCAAGACCATCCTGGTCAACATGGTGAAACCCT-GTCTC-T
ACTAAAAA-TACATAAAA--------TTAGCTGGGCACGGTGGCATGT------ACCTGT
AATCCCAGCTACTCAGG-AGGCTGAGGCAGGAGAATTGCCTGAACCC-AGGAGGCAGAGG
TTGCGGTGAGCCGAGATCATGCCATTGCACTC-------CAGCCTGG~~~~~~~TTAACA
AGAGCGAAACTCCGTCTCAAAAAA
>Aotus_only_Locus_12
GGCCAGG-TGCGGTGGCTCACGCCTGTAATCCCAGCACTTTGGGAGGCCGAGGCGGGAGG
ATCAC--GAGGTCAAGAGATCGAGACCATCCTGGTCAACATGGTGAAACCCC-GTCTC-T
ACTAAAAA-CACAAAAAA--------TTAGCTGGACATGGTGGCGTGT------GCCTGT
AATCCCAGCTACTCAGG-AGGCTGAGGCAGGAGAATTGCCTGAACCC-AGGAGGCGGAGG
TTGTGGTGAGCCGAGATCGCGCCATTGCACTC-------CAGCCTGG~~~~~~~GTAACA
AGAGCGAAACTCCGTCTCAAAACA
>Saimiri_only_Locus_71
GGCCGGG-TGCAGTGGCTCACGCCTGTAATCCCAGCACTTTGGGAGGCTGAGGCGGGTGG
ATCAT--GAGGTCAAGAGATCGAGACCATCCTGGTCAACATGGTGAAACCCC-GTCTC-T
ATTAAAAA-CACAAAAAA--------TTAGCTGGGCATGGTGGCACGT------GCCTGT
GATCCCAGCTACTCAGG-AGGCTGAGGCAGGAGAATTGCCTGAACCC-AGGAGGCGGAGG
TTGTGGTGAGCCGAGATCGCACCATTGCACTC-------CAGCCTGG~~~~~~~GTAACA
AGAGCGAAACTCCGTCTCAAAAAA
>Aotus_only_Locus_11
GGCCGGG-CGCGTTGGCTCAAGCCTGTAATCCCAGTACTTTGGGAGGCCGAGGCGGGTGG
ATCAC--GAGGTCAAGAGATCGAGACCATCCTGGTCAACATGGTGAAACCCC-GTCTC-T
ACTAAAAA-TACAAAAAA--------TCAGCTGGGCACGGTGTAGTGT------GCCTGT
AATCCCAGCTACTCAGG-AGGCTGAGGCAGGAGAATTGCCTGAACCC-AGGAGGCGGAGG
TTGCGGGGAGCCGAGATCGCGCCATTGCACTC-------CAGCCTGG~~~~~~~GTAACA
AAAGCGAAATATCATCTCAAAAAA
>Callithrix_and_Saguinus_Locus125
GGCCGGG-TGTGGTGGCTCAAGCCTGTAATC-------TTTGGAACGCTGAGGTGGGTGG
ATCAC--GAGGTCAAGAGATCAAGACCATCCTGATCAACATGGTGAAACCCC-ATCTC-T
ACTAAAAC-TACAAAAAA--------TTAGCTGGGCATGGTGGCACGT------GCCTGT
AATCCCAGCTACTCAGG-AGGCTGAGGCAGGAGAATTGCCTGAACCC-AGGAGGCGGAGG
TTGCGGTGAGCCGAGATCGCACCATTGCACTC-------CAGCCTGG~~~~~~~GTAACA
AGAGCAAAACTCCGTCTCAAAAAA
>Callithrix_and_Saguinus_Locus111
AGCCGGG-CGTGGTGGTTCACGCCTGTAATCCCAGCACTTTGGGAGGCCGAGGCGGGTGG
GTCAC--GAGGTCAAGAGATTGAGACCATCCTGGTCAACGTGGTGAAACCCT-GTCTC-T
ACTAAAAA-TACAAAAAA--------TTAGCTGGGCTTGGTGGTGCAC------GCCTGT
AATCCCAGCTACTCAGG-AGGCTGAGGCAGGAGAATTGCCTGAACCC-AGGAGGCAGAGG
TTGCGGTGAGCTGAGATCGCGCCATTGCACTC-------CAGCCTGG~~~~~~~GTAATA
AGAGTGAAACTCCGTCTCAAAAAA
>Callithrix_and_Saguinus_Locus_81
GGCCGGG-CGCGGTGGCTCACGCCTGTAATCCCAGCACTTTGGGAGGCCAASGTGGGTGG
ATCAC--GAGGTCAAGAGATCGAGAYCGTCCTGGTCAACATGGTGAAACCCC-ATCTC-T
ACTAAAAA-TACAAAAAA--------TTAGCTKGGCAWGGTGGCGCGT------GCCTGT
ARTCCCAGCTACTCGGG-AGGCTGAGGCAGGAGAATTGCCTGAACMC-AGGAGGCGGAGG
TTGCGGTGAGCCGAGATTGSGCCATTGCACTC-------CAGCCTGG~~~~~~~GTAACA
AGAGCGAAACTCYGTCTCARAAAA
>Callithrix_and_Saguinus_Locus_57
GGCCGGG-CACGGTGGCTCACGCCTGTAATCTCAGCACTTTGGGAGGCCGAGGCAGTTGG
ATCAC--GAGGTCAAGAGATCGAGACCATCCTGATCAACATGGTGAAACCCC-GTCTC-T
ACTAAAAA-TACAAAAAAAA------TTAACTGGGCATGGTGGCGCAT------GCCTGT
AATCCCAGCTACTCAGG-AGGCTGAGGCAGGAGAATTGCTTGAACCC-AGGTGGCGGAGG
TTGCAGTGAGCCGAGACCGCGCTATTGCACTC-------CAGCCTGG~~~~~~~GTAACA
AGAGCGAAACTTCATCTCAAAAAA
>Callithrix_and_Saguinus_Locus_4
GGCTGGG-TTCAGTGGCTCACNCCTGTAATCCCAGCACTTTGGGAGGCCGAGGCGGGTGG
ATCAC--GAGGTCAAGAGATCAAGACCATCCTGGTCAACATGGTGAAACCCC-GTCTC-T
ACTAAAAA-TNCAAAAAA--------TTAGCTGGGCATGGTGGTGCGT------NCCTGT
AATCCCAGCTACTCAGG-TGGCTGAGGCAGGAGAATTNCCTGAACCC-AGGAGGCTGAGG
TTGCGGTGAGCAGAGATGGCGCCATTGCACTC-------CAGCCTGG~~~~~~~GTAACA
AGAGCGAAACTCCGTCTCAAAAAA
>Callithrix_only_Locus_93
GGCTGGG-CGCGGTGGCTCACGCCTGTAATCCCAGCACTTTGGGAGGCCGAGGCGGGTGG
ATCAC--GAGGTCAAGAGATCAAGACCATTCTGGTCAACATGGTGAAACCCC-GTCTC-T
ACTAAAAA-TACAAAAAA--------TTAGCTGGGCATGGTGGCACGT------GCCTGT
AATCCCAGCTACTCGGG-AGGCTGAGGCAGGAGAATTGCCTGAACCC-AGGAGGCGGAGG
TTGCGGTGAGCCGAGATTGTGCCATTGCACTC-------CAGCCTGG~~~~~~~GTAACA
AGAGCGAAACTCCGTCTCAAAAAA
>Callithrix_only_Locus_91
GGCCCGG-CCCGGTGGCTCAAGCCTGTAATCCCAGCACTTTGGGAGGCTGAGGCGTGTGG
ATCAT--GAGGTCAAGAGATTGAGACCGTCCTGGTCAACATGGTGAAACCCC-GTCTC-T
ACTAAAAA-TACAAAAAA--------TTAGCTGGGCATGGTGGCGCAT------GCCTGT
TATCCAAGCTATTCAGG-AGGCTGAGGCAGGAGAATTGCCTGAACCC-AGGAGGTGGAGG
TTGCGGTGAGCCGAGATCCCGCCATTGCACTC-------CAGCCTGG~~~~~~~GTAACA
---GCGAAACTCCGTCTCAAAAAA
>Callithrix_only_Locus_74
GGCCGGG-CACGGTGGCTCAAGCCTGTAATCCCAGCACTTTGGGAGGCCGAGGCGGGTGG
ATCAC--GAGGTCAACAGATCGAGACCATCCTGGTCAAAATGGTGAAACTCT-GTTTC-T
ACTAAAGA-TACAAAAAA--------TTAGCTGGGCATGGTGGCGCGT------GCCCGT
AATCCCAGCTGCTCAGG-AGGCTGAGGCAGGAGAATTGCCTGAACCC-AGGAGGTGGAGG
TTGCGGTGAGCCGAGATCACGCCATTGCACTC-------CAGCCTGG~~~~~~~GTAACA
AAAGCGAAACTCCGTCTCAAAAAA
>Callithrix_only_Locus_50
GGCCAGG-CATGGTGGCTCACGCCTGTAATCCCAGCACTTTGGGAGGTCGAGGCAGGTGG
ATCAC--AAGGTCAAGAGATCGAGACCATCCTGGTCAACATGGTGAAACCCC-GTCTC-T
ACTAAAAA-TGCAAAAAA--------TTAGCTGGGCATGGTGGTGCGT------GCCTGT
AATCCCAGCTACTCAGG-AGGCTGAGGCAGGAGAATTGCCTGAACCC-GGGAGGCAGAGG
TTGCTGTGAGCCGAGATCACGCCATTGCACTC-------CGGCCTGG~~~~~~~GTAACA
AGAGCGAAACTCCATCTCAAAAAA
>Saimiri_only_Locus_158
GGCCGGG-CGCGGTGGCTCACGCCTGTGATCCCAGCACTTTGGGAGGCTGAGGCAGGTGG
ATCAC--GAGGTCAAGAGATCGAGACCATCCTGGTCAACGTGGTGAAACCCC-GTCTCCT
ACTAAAAA-TACAAAAAA--------TTAGCTGGGCATGGTGGCGTGC------GCCTGT
AATCCCAGCAACTCAGG-AGGCTGAGGCAGGAGAATTGCCTGAACCC-AGGAGACGGAGG
TTGTGGTGAGCCGAGATCGCGCCATTGCACTT-------CAGCTTGG~~~~~~~GCCACA
AGAGTGAAACTCCGTCTCAAAAAA
>Saimiri_only_Locus_156
GGCCGGG-CGCGGTGGCTTACGCCTTTAATCCCAGCATTTTGGGAGGCCAAGGCGGGTGG
ATCAC--GAAGTCGAGAGATCGAGACCATCCTGGTCAACATGGTGAAACCCC-GTCTC-T
ACTAAAAA-TACAAAAAA--------TCAGCTGGCCACGGTGGCGCAT------GCCTGT
AATCCCAACTACTCAGG-AGGCTGAGGCAGGAGAATTGCCTGAACCC-AGGAGGCGGAGG
TTGCGGTGAGCCGAGATTGCGCCATTGCACTC-------CAGCCTGG~~~~~~~GTAACA
AGAGCGAAACTCCGTCTCAAAAAA
>Saimiri_only_Locus_137
GGCTGGG-CACGGTGGCTCACACCTGTAATCCCAGCACTTTGGGAGGCAGAGGAGGGTGG
ATCAC--GAGGTCAGGAGATCGAGAGCATCCTGGTCA-CATGGTGAAACCCC-GTCTC-T
ACTAAAAA-TACAAAAAA--------TCATCTGGGCATGGTGGCGCGT------GCCTGT
AATGCCAGCTACTCAGG-AGGCTGAGGCGGGAGAATTGCCTAAACCC-AGGAGGCGCAGG
TTGCGGTGAGCCGAGACCGTGCCATTGTACTC-------CAGCCTGG~~~~~~~GTAACA
AGAGCGAAACTCCGTCTCAAAAAT
>Saimiri_only_Locus_133
GGCCGGG-CACGGTGGCTCAAGCCTGTAATCCCAGCACTTTGGGAGGCCGAGGCGGGTGG
ATCAC--AAGGTCAAGAGATCGAGACCATCCTAGTCAACAAGGTGAAACCCC-GTCTC-T
ACTCAAAA-TACAAAAAA--------TTAGCTGGGCATGGTGGCGCAT------GCCTGT
AATCCCAGCAACTCAGG-AGGCTGAGGCAGAAGAATTGCCTGAACCC-AGGAGGCGGAGG
TTGCGGTGAGCCAAGATCGCACCACTGCACTC-------CGGCCTGG~~~~~~~GTAGCA
AGAGCGAAACTCCATCTCCAAAAA
>Aotus_only_Locus_79
?GCCGGG-CGCGGTGGCTCAGGCCTATAATCCCAGCACTTTGGGAGGCCGAGGGGGGTGG
ATCAC--GAGGTTAAGAGATCGAGACCATCCTGGTCAACATGGTGAAACCCC-GTCTC-T
ACTAAAAA-TACAAAAAAAAAAAAAATTAGCTGGGCATGGTGGCATGT------GCCTGT
AATCCCAGCTACTCAGG-AGGCTGGGGCAGGAGAATTGCTTGAACCC-GGGGGGCGGAGG
TTGCGGTGAGCTGAGATTGTGCCATTGCACTC-------CAGCCTGG~~~~~~~GTAACA
AGAGCGAAACTCCGTTTCAAAAAA
>Aotus_only_Locus_16
GGCCGGG-CATGGTGGCTCACGCCTGTAATCCCAGCACTTTGGGAGGCCGAGGCGGGTGG
ATCAC--GAGGTCAAGAGATCGAGACCATCCTGGTCAACATGATGAAACCCT-GTCTC-T
ACTAAAAA-TACAAAAAA--------TTAGCTGGGCATGGTGGTATGT------GCCTAT
AATCCCAGCTACTCAGG-AGGCTGAGGCAGGAGAATTGCCTGGACCC-AGGAGGCGGAGG
TTGCGGTGAGCCGAGATCATGCCATTGCACTC-------CAGTCTGG~~~~~~~GTAACA
AGAGCAGAACTCCGTCTCAAAAAA
>Aotus_only_Locus_13
GGCCGGG-CGCGGTGGCTCACGCCTGTAATCCCAGCACTTTGGGAGGCCGAGGCGGGTGG
ATCAC--GAGGTCAAGAGATCGAGACCATCCTGGTCAACATGGTGAAACCCC-GTCTC-T
ACTAAAAA-TACAGAAAA--------TCAGCCGGGCATGGTGGCGCGT------GCCTGT
AATCCCAGCTACTCAGG-AGGCTGAGGTAGGAGAATTGCCTGAACCC-AGGAGGCGGAGG
TTGCGGTGAGCCCAGATCGCGCAATTGCACTC-------CAGCCTGG~~~~~~~GTAACA
AGAGCGAAACTCCATCTCAAAAAA
>AluTa15_Consensus
GGCCGGG-CGCGGTGGCTCACGCCTGTAATCCCAGCACTTTGGGAGGCCGAGGCGGGTGG
ATCAC--GAGGTCAAGAGATCGAGACCATCCTGGTCAACATGGTGAAACCCC-GTCTC-T
ACTAAAAA-TACAAAAAA--------TTAGCTGGGCATGGTGGCGCGT------GCCTGT
AATCCCAGCTACTCAGG-AGGCTGAGGCAGGAGAATTGCCTGAACCC-AGGAGGCGGAGG
TTGCGGTGAGCCGAGATCGCGCCATTGCACTC-------CAGCCTGG~~~~~~~GTAACA
AGAGCGAAACTCCGTCTCAAAAAA
>Spacer
============================================================
============================================================
============================================================
============================================================
============================================================
=======================
>Lagothrix_and_Ateles_Locus_45
GGCCGGG-TGCAGTGGCTCACGCCTGTAATCCCAGCACTTTGGGAGGCCGAGGCGGGCAG
ATCAC--GAGGTCAAGAGATGGAGACCATCCTGGCCAACATGGTGAAACCCC-ATCTC-T
ACTAAAAA-TACAAAAAAA-------TTAGCTGGGTGTGGTGGTGTGT------GCCTGT
AGTCCCAGCTACTCGGG-AGGCTGAGGCAGGAGAATTGCTTGAACCT-GGGAGGCAGAGG
TTGCAGTGAGCCGAGGTCACGCCACTGCACTC-------CAGCCTGG~CACCTGGTGACA
-GAGTGAGACTCTGTCTCAAAAAA
>Pitheciid_Locus_169
GGCTGGG-CACGGCGGCTCACACCTGTAATCAGAGCACTTTGGGAGGCTGAGGCAGGCAG
ATCAT--GAGGTCAAGAGATCGAGACCATCCTGGCCAACATGGTGAAACCCC-ACCTC-T
ACTAAAAA-TACAAAAAAA-------TTAGCTGGGCGTGGTAGCATGC------GCCTGT
AGTCCCAGCTACTCGGG-AGGCTGAGGCAGGAGAATTGCTTGAACCT-GGGAGGCGGAGG
TTGCAGTGAGCCGAGGTCACACCACTGCACTC-------CAGCCTGG~CTCCTGGTGACA
-GAATGAGACTCTGTCTCAAAAAA
>Lagothrix_and_Ateles_Locus_23
???????????????CCTCACACCTGTAATCCCAGCACTTTGGGAGGCTGAGGYRGGCGG
ATCAY--GAAGTCAAGAGATCGAGACCATCCTGGTCAACATGGTGAAACCCC-GTCTC-T
ACCAAAAA-TACAAAAAAA-------TTAGCTGGGTGTGGTGGCRYGY------GCCTGT
AGTCCCAGCYACTCGGG-AGGCTRAGGCAAGAGAATTGYTTGAACCC-AGGCRGCGGAGG
TTGCAGTGAGCGGAGGTCACAYCACTGCACTC-------CAGCCTGG~CACCTGGTGACG
-GAGTAAGACTCTGTCTCAAAAAA
>Atelid_Locus_46
GGCCGRG-CKCGGTGRCTCACGCCTGTAATCCCAGCACTTTGGGAGGCCAAGGCWGGTGG
ATCAC--GAGGTCAAGAGATSGAGACCATCCTGGYCAACATGGTGAAACCCC-GTCTC-T
ACTAAAAA-TASCAAAAAA-------TTAGCTGGGCGTGGTGGCGCGC------GCCTGT
AGTCCCAGCTRCTCGGG-AGGCTGAGGCAATAGAATTGCTTGAACCC-GGGAGGCGGAGG
TTGCAGTGAGCCGAGGTCGCGCCACTGSACTC-------CAGCCTGG~TGCCTGGTGACG
-GAGTGAGACTCTGTCTCAAAAAA
>Atelid_Locus_42
GGCAGGA-CGAAGTGGCTCACGCCTGTAATCCCAGCACTTTGGGAGGCCGAGGCGGGCGG
ATCAC--GAGGTCAAGAGATCGAGACCATCCTGGCCAACATGGTGAAACCCC-GTCTC-T
ACTAAAAA-TACAAAAAAA-------TTAGCTGGGCGTGGTGTTGCGC------ACCTGT
AGTCCCAGCTACTTGGG-AGGCTGAGGCAGGAGAATTGCTTGAACCT-GGGAGGCGGAGG
TTGCAGTGAGCCGAGGTTGCGCCACTGCACTC-------CAGCCTGG~CGCCTGGTGACG
-GAGTGAGACTCTGTCTCAAAAAA
>Atelid_Locus_24
GGCCAGG-CGTGGTGGCTCAAGCCTGTAATCCCAGCACTTTGGGAGGCCGAGGTGGGTGG
ATCAC--AAGGTCAAGAGATCGAGACCATCCTGGCCAACACGGTAAAATCCC-GTCTC-T
ACTAAAAA-TACAAAAA---------TTAGCCAGGCGTGGTGGCGTGC------GCCTGT
AGTCCCAGCTACTCGGG-AGGCTGAGGCAGGAGAACTGCTTGAACCC-GGGAGGCAAAGG
TTGCAGTGAGCCGAGATTGTGCCACTGCATTC-------CAGCCTGG~TGCCTGGCAACA
-GATCGAGACTCCGTCTCAAAAAA
>Atelid_Locus_25
?????????????????????????????????????CTTTGGGAGGCTGAGGCGGGCAG
ATCAC--AAGGTCAAGAGATCGAGACCATCCTGGCCAACATGGTGAAACCCC-ATCTC-T
ACTAAAAAATACAAAAA---------TTAGCTGGGCGTGGTGGCGCAC------GCCTGT
AGTTCCAGCCAGTTGGG-AGGCTGAGGTAGGAGAATTGCTTGAACCC-AGGAGGCGGAGA
CTGCAGTGAGCTGAGATTGCGCCACTGCACTC-------CAGCCTGG~CGCCTGGCAACA
-GAGCAAGACTCTGTCTCAAAAAA
>AluTa7_Consensus
GGCCGGG-CGCGGTGGCTCACGCCTGTAATCCCAGCACTTTGGGAGGCCGAGGCGGGCGG
ATCAC--GAGGTCAAGAGATCGAGACCATCCTGGCCAACATGGTGAAACCCC-GTCTC-T
ACTAAAAA-TACAAAAAAA-------TTAGCTGGGCGTGGTGGCGCGC------GCCTGT
AGTCCCAGCTACTCGGG-AGGCTGAGGCAGGAGAATTGCTTGAACCC-GGGAGGCGGAGG
TTGCAGTGAGCCGAGGTCGCGCCACTGCACTC-------CAGCCTGG~CGCCTGGTGACG
-GAGTGAGACTCTGTCTCAAAAAA
>Spacer
============================================================
============================================================
============================================================
============================================================
============================================================
=======================
>Cebid_and_Atelid_Locus_14
????????????GTGGCTCACGCCTGTAATCCCAGCACTTTGGGAGGCCRAGGCGGGCGG
ATCAC--GAGGTCAAGAGATCGAGACCATCCTGGCCA---TGGTGAAACCCC-GTCTC-T
ACTAAAAA-TACAAAAA---------TTAGCCRGGTGTGGTGGCACGY------GCCTGT
GGTCCCAGCTACTCGGG-AGGCTGAGGCGGAAGAATCGCTTGAACCC-AGGAGGCGGAGG
TTGTAGTGAGCCGAGATTGCGCCACTGCACTC-------CGGCCTGG~C-------AACA
~GAGCAAGACTCCRTCTCAAAAAA
>Lagothrix_and_Ateles_Locus_20
GGCTGGG-CGCAGTGGCTCACGCCTGTAATCCCAGCACTTTGGGAGGCCGAGGTGGGTGG
ATCAC--GAGGTCAAGAGATCGAGACCTTCCTGGCCAACATGGTGAAACCCC-ATCTC-T
ACTAAAAAATACAAAAA---------ATAGCTGGGCATGGTGGCACAT------GCCTGT
GGTCCCAGCTACTCGGG-AGGTTGAGGTGGAAGAATCGCTTGAACCC-AGGAGGCGGAGG
TTGCAGTGAGCCGAGATTGCGCCACTGCACTC-------CAGCCTGG~C-------GACA
~GAGCAAGACTCCGTCTCAAAAAA
>All_NWM_Locus_26
GGCCGGG-CGCGGTGGCTCAGGCCTGTMATCCCAGCACTTTGGGAGGCCGAGGTGGGCGG
ATCAC--GAGGTCAAGAGATCGAGACCATCCTGGCCAACATGGTGAAACCCC-GTCTC-T
ACTAAAAA-TACAAAAA---------TTAGCTGGGCGTGGTGGCACGY------GCCTGT
AGTCCCAGCTAGTCGGG-AAGCTGAGGCGGAAGAATCGCTTGAACCC-GGGAGGCGGAGG
TTGCAGTGAGCCGAGAYTGCGCCACTGCACTC-------CAGCCTGG~C-------GACA
~GAGCAAGACTCCGTCTCAAAAAA
>All_NWM_Locus_22
?GCCGAGAAGCGGTGGCTCACGCCTGTAATCCCAGCACTTTGGGAGGCCGAGGTGGGCAG
ATCAC--GAGGTCGGGAGATCGAGACCATCCTGGCCAACATGGTGAAACCCC-DTCTC-T
ACTAAAAA-TACAAAAAA--------TTAGCTGGGCGTGGTGGTGCGC------ACCTGT
AGACCCAGCTACTCAGG-AGGCTGAGGCAGGAGAATCGCTTGAACCC-AGGAGGTGGAGG
TTGCAGTGAGCCGAGATTGTGCCACTGCACTC-------CAGCCTGG~C-------GACA
~GAACAAGACTCCGTCTCAAAAAA
>All_NWM_Locus_36
GGCCGGG-CACAGTGGCTCATGCCTGTAATCCCAGCACTTTGGGAAGATGAAGCGGGCAG
ATCAC--AAGGTCAAGAGATCGAGACCATCCTGGCCAACATGGTGAAACMCC-GTCTC-T
ACTAAAAAATACAAAAA---------TTAGCTGGGCATGGTGGTGCAC------GCCTGT
AGTCTCAGCTACTTGGG-AGGCTGAGGCAGGAGAATCACTTCAATYC-GGAAGGCGGAGA
GGGCTGTGAGCCGAGATCATGCCACTGCACTC-------CAGCCTGG~C-------AACA
~GAGCAAGACTCCATCTCAAAAAA
>Callicebus_only_Locus_83
?GCTGGA-TGCGGTGGCTCACGCCTATAATCCCAGCACTTTGGAAGGCCGAGGCGGATGG
ATCAC--GAGGTCAGGAGATCGAGACCATCCTGGCCAACATGGTGAAACCCC-GTCTC-T
ACTAAAAG-TACAAAAAA--------TGAGCCGGTCGTGGTGGTGCGT------GCCTGT
AGTCCCAGCTACTCGGG-AGGCTGAGGCACGAGAACTGCTTGAAACC-GGAAAACGGAAG
TTGCAGTGAGCCGGGATCGCGCTACTGCACCT-------CAGCCTGG~C-------GATA
~GAGCGAGACTCTGTCTCAAAACA
>Pithecia_only_Locus_46
?GCCGGG-TGCGGTGGCTCACGCCTGTAATCCCAGCACTTTGGGAGGCCGAGGCGGGCGG
ATCAC--GAGGTCAAGAGATCAAGACCATCCTGGCCAACATGGTGAAACCCC-GTCTC-T
ACTAAAAG-TACAAAAAA--------TGAGCCGGGCGTGGTGGTGCGTGCGCGTGCCTGT
AGTCCCAGCTACTCGGG-AGGCTGAGGCAGGAGAATTGCTCGAAACC-GGAAAACGGAAG
TTGCAGTGAGCCGGGATCGCGCCACTGCACTC-------CAGCCTGG~C-------GATA
~CAGCGAGACTCTGTCTCAAAAAA
>Spacer
============================================================
============================================================
============================================================
============================================================
============================================================
=======================
>All_NWM_Locus_1
GGCCGGG-CATGGTGGCTCACGCCTGTAATCCCAGCACTTTGGGAGGCCGAGGCAGGTGG
ACCACTTGAGGTTGGGAATTTGAGACCAGCCTGACAAACATGGAAAAACCCT-GTCTC-T
ACTAAAAA-TACAAAAAAA-------TTAGCCGGGCATGGTGGCACAT------GCCTGT
AATCCCAGCTACTCTGG-AGACTAAGGCAGGAGAATCRCTTGAACCC-AGGAAGCAGAGG
TTGTGGTGAGCCAAAATCACACCATTGCACTC-------CAGCCTAAGC------~AACA
AGAGCAAAACTCTGTCAAAAAAAA
>All_NWM_Locus_15
GGCCGGG-CACGGTGGCTCATGCCTGTAATCCCAGCACTT-GGGAGGCCGAGGCCGGCAG
ATCAT--GAGGTCAGGAGATCGAGACCATCCTGGCTAACACGGTGAAACCCT-GTCTC-T
ACTAAAAA-TACAAAAAA--------TTAGGCGGGCGTGGTGGCACGCT-----GCCTGT
AGTCCCAGCTACTTGGG-AGGCTGAGGCAGGAGAATCACTTGAACCC-AGGAGGCAGAGG
TTGCAGTGAGCCAGGATCGCCCCACTGCACTC-------CAGCCTGGGC------~----
---GCAAGACTCCATCTCAAAAAA
>All_NWM_Locus_31
GGCCGGG-CACGGTGGCTCACGCCTGTAATCCCAACACTTTGGGAGGCCGAGGCGGGAGG
ATCAT--GAGGTCAGGAGTTCGAGACCAGCCTGGCCAGCATGGTGAAACCCC-GTCTC-T
ACTAAAAA-TACAAAAAA--------TTAGCTGGGCGTGGTGGCATGY------GCCTGT
AATCCCAGCTACTCAGG-AGGCTGAGGCAGGAGAATTGCTTGAACCC-GGGAGGCAGAGG
TTGCAGTGAGCCGAGATGGCGCCATTGCACTC-------CAGCCTGGGT------~GACG
-GGACGAGGCTCTGTCTCAGAAAA
>Spacer
============================================================
============================================================
============================================================
============================================================
============================================================
=======================
>AluSp
GGCCGGG-CGCGGTGGCTCACGCCTGTAATCCCAGCACTTTGGGAGGCCGAGGCGGGCGG
ATCACCTGAGGTCGGGAGTTCGAGACCAGCCTGACCAACATGGAGAAACCCC-GTCTC-T
ACTAAAAA-TACAAAAA---------TTAGCCGGGCGTGGTGGCGCGC------GCCTGT
AATCCCAGCTACTCGGG-AGGCTGAGGCAGGAGAATCGCTTGAACCC-GGGAGGCGGAGG
TTGCGGTGAGCCGAGATCGCGCCATTGCACTC-------CAGCCTGGGC------~AACA
AGAGCGAAACTCCGTCTCAAAAAA
>AluSc
GGCCGGG-CGCGGTGGCTCACGCCTGTAATCCCAGCACTTTGGGAGGCCGAGGCGGGCGG
ATCAC--GAGGTCAAGAGATCGAGACCATCCTGGCCAACATGGTGAAACCCC-GTCTC-T
ACTAAAAA-TACAAAAA---------TTAGCCGGGCGTGGTGGCGCGC------GCCTGT
AGTCCCAGCTACTCGGG-AGGCTGAGGCAGGAGAATCGCTTGAACCC-GGGAGGCGGAGG
TTGCAGTGAGCCGAGATCGCGCCACTGCACTC-------CAGCCTGG-C-----~-GACA
-GAGCGAGACTCCGTCTCAAAAAA
>AluJb
GGCCGGG-CGCGGTGGCTCACGCCTGTAATCCCAGCACTTTGGGAGGCCGAGGCGGGAGG
ATCACTTGAGCCCAGGAGTTCGAGACCAGCCTGGGCAACATGGTGAAACCCC-GTCTC-T
ACAAAAAA-TACAAAAA---------TTAGCCGGGCGTGGTGGCGCGC------GCCTGT
AGTCCCAGCTACTCGGG-AGGCTGAGGCAGGAGGATCGCTTGAGCCC-GGGAGGTCGAGG
CTGCAGTGAGCCGTGATCGCGCCACTGCACTC-------CAGCCTGGGC-----~-GACA
-GAGCGAGACCCTGTCTCAAAAAA
>AluSx
GGCCGGG-CGCGGTGGCTCACGCCTGTAATCCCAGCACTTTGGGAGGCCGAGGCGGGCGG
ATCACCTGAGGTCAGGAGTTCGAGACCAGCCTGGCCAACATGGTGAAACCCC-GTCTC-T
ACTAAAAA-TACAAAAA---------TTAGCCGGGCGTGGTGGCGCGC------GCCTGT
AATCCCAGCTACTCGGG-AGGCTGAGGCAGGAGAATCGCTTGAACCC-GGGAGGCGGAGG
TTGCAGTGAGCCGAGATCGCGCCACTGCACTC-------CAGCCTGGGC-----~-GACA
-GAGCGAGACTCCGTCTCAAAAAA
>AluSq
GGCCGGG-CGCGGTGGCTCACGCCTGTAATCCCAGCACTTTGGGAGGCCGAGGCGGGCGG
ATCACCTGAGGTCAGGAGTTCGAGACCAGCCTGGCCAACATGGTGAAACCCC-GTCTC-T
ACTAAAAA-TACAAAAA---------TTAGCCGGGCGTGGTGGCGGGC------GCCTGT
AATCCCAGCTACTCGGG-AGGCTGAGGCAGGAGAATCGCTTGAACCC-GGGAGGCGGAGG
TTGCAGTGAGCCGAGATCGCGCCACTGCACTC-------CAGCCTGGGC-----~-AACA
AGAGCGAAACTCCGTCTCAAAAAA
>AluSg
GGCCGGG-CGCGGTGGCTCACGCCTGTAATCCCAGCACTTTGGGAGGCCGAGGCGGGCGG
ATCAC--GAGGTCAGGAGTTCGAGACCAGCCTGGCCAACATGGTGAAACCCC-GTCTC-T
ACTAAAAA-TACAAAAA---------TTAGCCGGGCGTGGTGGCGCGC------GCCTGT
AATCCCAGCTACTCGGG-AGGCTGAGGCAGGAGAATCGCTTGAACCC-GGGAGGCGGAGG
TTGCAGTGAGCCGAGATCGCGCCACTGCACTC-------CAGCCTGGGC------~GACA
-GAGCGAGACTCCGTCTCAAAAAA
>AluY
RGCCGGG-CGCGGTGGCTCACGCCTGTAATCCCAGCACTTTGGGAGGCCGAGGCGGGCGG
ATCAC--GAGGTCAGGAGATCGAGACCATCCTGGCTAACACGGTGAAACCCC-GTCTC-T
ACTAAAAA-TACAAAAAA--------TTAGCCGGGCGTGGTGGCGGGC------GCCTGT
AGTCCCAGCTACTCGGG-AGGCTGAGGCAGGAGAATGGCGTGAACCC-GGGAGGCGGAGC
TTGCAGTGAGCCGAGATCGCGCCACTGCACTC-------CAGCCTGGGC------~GACA
-GAGCGAGACTCCGTCTCAAAAAA
>Hominid_AluYe5
RGCCGGG-CGCGGTGGCTCACGCCTGTAATCCCAGCACTTTGGGAGGCCGAGGCGGGCGG
ATCAC--GAGGTCAGGAGATCGAGACCATCCTGGCTAACACGGTGAAACCCC-GTCTC-T
ACTAAAAA-TACAAAAAA--------TTAGCCGGGCGAGGTGGCGGGC------GCCTGT
AGTCCCAGCTACTCGGG-AGGCTGAGGCAGGAGAATGGCGTGAACCCCGGGGGGCGGAGC
CTGCAGTGAGCCGAGATCGCGCCACTGCACTC-------CAGCCTGGGC------~GACA
------GGACTCCGTCTCAAAAAA
>Homo_only_AluYa5
?GCCGGG-CGCGGTGGCTCACGCCTGTAATCCCAGCACTTTGGGAGGCCGAGGCGGGCGG
ATCAC--GAGGTCAGGAGATCGAGACCATCCCGGCTAAAACGGTGAAACCCC-GTCTC-T
ACTAAAAA-TACAAAAAA--------TTAGCCGGGCGTAGTGGCGGGC------GCCTGT
AGTCCCAGCTACTTGGG-AGGCTGAGGCAGGAGAATGGCGTGAACCC-GGGAGGCGGAGC
TTGCAGTGAGCCGAGATCCCGCCACTGCACTC-------CAGCCTGGGC------~GACA
-GAGCGAGACTCCGTCTCAAAAAA
>Homo_only_AluYb8
?GCCGGG-CGCGGTGGCTCACGCCTGTAATCCCAGCACTTTGGGAGGCCGAGGCGGGTGG
ATCAT--GAGGTCAGGAGATCGAGACCATCCTGGCTAACAAGGTGAAACCCC-GTCTC-T
ACTAAAAA-TACAAAAAA--------TTAGCCGGGCGCGGTGGCGGGC------GCCTGT
AGTCCCAGCTACTCGGG-AGGCTGAGGCAGGAGAATGGCGTGAACCC-GGGAAGCGGAGC
TTGCAGTGAGCCGAGATTGCGCCACTGCAGTCCGCAGTCCGGCCTGGGC------~GACA
-GAGCGAGACTCCGTCTCAAAAAA
>Homo_only_AluYb9
GGCCGGG-CGCGGTGGCTCACGCCTGTAATCCCAGCACTTTGGGAGGCCGAGGCGGGTGG
ATCAT--GAGGTCAGGAGATCGAGACCATCCTGGCTAACAAGGTGAAACCCC-GTCTC-T
ACTAAAAA-TACAAAAAA--------TTAGCCGGGCGCGGTGGCGGGC------GCCTGT
AGTCCCAGCTACTGGGG-AGGCTGAGGCAGGAGAATGGCGTGAACCC-GGGAAGCGGAGC
TTGCAGTGAGCCGAGATTGCGCCACTGCAGTCCGCAGTCCGGCCTGGGC-----~-GACA
-GAGCGAGACTCCGTCTCAAAAAA
>Homo_only_AluYa5a2
GGCCGGG-CGCGGTGGCTCACGCCTGTAATCCCAGCACTTTGGGAGGCCGAGGCGGGCGG
ATCAC--GAGGTCAAGAGATCGAGACCATCCCGGCTAAAACGGTGAAACCCC-GTCTC-T
ACTAAAAA-TACAAAAAAA-------TTAGCCGGGCGTAGTGGCGGGC------GCCTGT
AGTCCCAGCTACTTGGG-AGGCTGAGGCAGGAGAATGGCGTGAACCC-GGGAGGCGGAGC
TTGCAGTGAGCCGAGATCCCGCCACTGCACTC-------CAGCCTGGGC-----~-GACA
-GAGCGAGACTCCGTCTCAAAAAA
>Homo_only_AluYd6
RGCCGGG-CGCGGTGGCTCACGCCTGTAATCCCAGCACTTTGGGAGGCCGAGGCGGGCGG
ATCAC--GAGGTCAGGAGATCGAGACCA------------CGGTGAAACCCC-GTCTC-T
ACTAAAAA-TACAAAAAA--------TTAGCCGGGCGCAGTGGCGGGC------GCCTGT
AGTCCCAGCTACTCGGG-AGGCTGAGGCAGGAGAATGGCGTGAACCC-GGAAGGCGGAGC
TTGCAGTGAGCGGAGATCGCGCCACAGCACTC-------CCGCCTGGGC-----~-GACA
-GAACGAGACTCCGTCTCAAAAAA
>Hominid_AluYd3
RGCCGGG-CGCGGTGGCTCACGCTTGTAATCCCAGCACTTTGGGAGGCCGAGGCGGGCGG
ATCAC--GAGGTCAGGAGATCGAGACCA------------CGGTGAAACCCC-GTCTC-T
ACTAAAAA-TACAAAAAA--------TTAGCCGGGCGCGGTGGCGGGC------GCCTGT
AGTCCCAGCTACTCGGAGAGGCTGAGGCAGGAGAATGGCGTGAACCC-GGGAGGCGGAGC
TTGCAGTGAGCCGAGATCGCGCCACTGCACTC-------CAGCCTGGGC-----~-GACA
-GAGCGAGACTCCGTCTCAAAAAA
>Hominid_AluYc2
RGCCGGG-CGCGGTGGCTCACGCCTGTAATCCCAGCACTTTGGGAGGCCGAGGCGGGCGG
ATCAC--GAGGTCAGGAGATCGAGACCATCCTGGCTAACAAGGTGAAACCCC-GTCTC-T
ACTAAAAA-TACAAAAAA--------TTAGCCGGGCGTGGTAGCGGGC------GCCTGT
AGTCCCAGCTACTCGGG-AGGCTGAGGCAGGAGAATGGCGTGAACCC-GGGAGGCGGAGC
TTGCAGTGAGCCGAGATCGCGCCACTGCACTC-------CAGCCTGGGC----~--GACA
-GAGCGAGACTCCGTCTCAAAAAA
>Hominid_AluYc1
RGCCGGG-CGCGGTGGCTCACGCCTGTAATCCCAGCACTTTGGGAGGCCGAGGCGGGCGG
ATCAC--GAGGTCAGGAGATCGAGACCATCCTGGCTAACACGGTGAAACCCC-GTCTC-T
ACTAAAAA-TACAAAAAA--------TTAGCCGGGCGTGGTAGCGGGC------GCCTGT
AGTCCCAGCTACTCGGG-AGGCTGAGGCAGGAGAATGGCGTGAACCC-GGGAGGCGGAGC
TTGCAGTGAGCCGAGATCGCGCCACTGCACTC-------CAGCCTGGGC----~--GACA
-GAGCGAGACTCCGTCTCAAAAAA
